# Supplementary material for: Repeated measures ASCA+ for analysis of longitudinal intervention studies with multivariate outcome data
Source: PLoS Comput Biol. 2021 Nov 9;17(11):e1009585. doi: 10.1371/journal.pcbi.1009585 (PMC8604364; doi:10.1371/journal.pcbi.1009585)
Supplement: S1 Table — (XLSX) [file pcbi.1009585.s004.xlsx]

## Sheet: Sheet1
NeoAva - Univariate results	Intercept			T1			T2			T1*Bevacizumab			T2*Bevacizumab
Variables	Coefficient	p-value	q-value	Coefficient	p-value	q-value	Coefficient	p-value	q-value	Coefficient	p-value	q-value	Coefficient	p-value	q-value
Glucose	0.490978	6.77608e-07	1.69402e-06	0.374673	0.0269029	0.0336286	0.909354	3.19048e-07	1.59524e-06	0.406046	0.0634262	0.0634262	0.553526	0.00812449	0.0135408
Ascorbate	0.0514234	0.592202	0.740252	-0.218974	0.183405	0.458513	-0.90672	1.93289e-07	9.66444e-07	-0.181571	0.397461	0.662435	-0.0426759	0.834672	0.834672
Lactate	2.33164	1.07197e-64	5.35986e-64	0.30115	0.101864	0.132978	0.975755	4.3609e-07	1.09022e-06	0.369275	0.115412	0.132978	0.335322	0.132978	0.132978
Tyrosine	6.68482	7.92749e-153	3.96374e-152	-0.531038	0.0159017	0.0265029	-1.55485	2.95111e-11	7.37779e-11	-0.404812	0.137019	0.171274	-0.32639	0.20705	0.20705
Myoinositol	4.4483	1.52327e-120	7.61635e-120	0.439863	0.00525006	0.0131252	0.409469	0.0116053	0.0193422	-0.112497	0.58817	0.58817	-0.25108	0.206589	0.258236
Glycine	3.44488	2.91792e-108	1.45896e-107	-0.181133	0.209798	0.349663	-0.131146	0.37731	0.471637	-0.0475373	0.802436	0.802436	0.277947	0.12622	0.315551
Taurine	6.91543	5.15448e-171	2.57724e-170	0.019675	0.908534	0.908534	0.519612	0.00339063	0.00847657	0.232565	0.294418	0.368022	0.395874	0.0616088	0.102681
GPC	4.17346	1.18266e-127	5.91331e-127	-0.0758455	0.589082	0.705945	-0.403066	0.00572167	0.0143042	-0.267545	0.149933	0.249888	0.0668146	0.705945	0.705945
PC	5.43481	4.2477e-154	2.12385e-153	-0.302878	0.0432945	0.0541181	-0.763089	1.2586e-06	3.14649e-06	-0.514116	0.00883883	0.0147314	-0.201063	0.280286	0.280286
Choline	4.85564	7.37391e-138	3.68695e-137	-0.471899	0.00579728	0.00966214	-0.519601	0.00305374	0.00763436	-0.389692	0.074408	0.09301	-0.326113	0.116612	0.116612
Creatine	3.83383	3.1395e-108	1.56975e-107	-0.156974	0.382023	0.580611	-0.304196	0.0990634	0.247659	0.0926369	0.688309	0.688309	-0.160915	0.464489	0.580611
Glutathione	1.446	2.48516e-32	1.24258e-31	-0.0274867	0.881329	0.881329	-0.750957	9.31959e-05	0.00023299	0.10517	0.659773	0.824717	-0.674401	0.00329572	0.00549287
Glutamine	1.42666	7.94404e-41	3.97202e-40	0.0799813	0.592529	0.810445	0.657917	2.73963e-05	6.84908e-05	0.0716088	0.713993	0.810445	-0.0446893	0.810445	0.810445
Succinate	-0.34407	0.000109601	0.000548003	-0.282669	0.0787784	0.131297	0.0642323	0.694959	0.694959	-0.226093	0.264785	0.330981	-0.342825	0.0759966	0.131297
Glutamate	4.78263	1.52872e-121	7.6436e-121	-0.175096	0.327631	0.409539	-0.0707118	0.700529	0.700529	0.574269	0.0149868	0.037467	0.292458	0.192283	0.320472
Alanine	1.52943	2.0759e-27	1.03795e-26	0.30418	0.187293	0.312155	0.121877	0.604538	0.755673	-0.0642387	0.825097	0.825097	0.934768	0.000820674	0.00205169
