# Supplementary material for: Repeated measures ASCA+ for analysis of longitudinal intervention studies with multivariate outcome data
Source: PLoS Comput Biol. 2021 Nov 9;17(11):e1009585. doi: 10.1371/journal.pcbi.1009585 (PMC8604364; doi:10.1371/journal.pcbi.1009585)
Supplement: S2 Table — (XLSX) [file pcbi.1009585.s005.xlsx]

## Sheet: Sheet1
Bariatric surgery - Univariate results	Intercept			T1			T2			T3			T4			Distal			Proximal			T1*Distal			T2*Distal			T3*Distal			T4*Distal			T1*Proximal			T2*Proximal			T3*Proximal			T4*Proximal
Variables	Coefficient	p-value	q-value	Coefficient	p-value	q-value	Coefficient	p-value	q-value	Coefficient	p-value	q-value	Coefficient	p-value	q-value	Coefficient	p-value	q-value	Coefficient	p-value	q-value	Coefficient	p-value	q-value	Coefficient	p-value	q-value	Coefficient	p-value	q-value	Coefficient	p-value	q-value	Coefficient	p-value	q-value	Coefficient	p-value	q-value	Coefficient	p-value	q-value	Coefficient	p-value	q-value
Hydroxybutyrate	0.832729	1.09303e-09	8.19772e-09	1.37048	1.27591e-13	1.91386e-12	0.543035	0.00280254	0.0140127	0.0431943	0.820893	0.857582	-0.1368	0.503751	0.839584	-0.135049	0.403418	0.839584	0.0697792	0.716514	0.857582	0.517627	0.0154809	0.0580534	0.115481	0.591313	0.857582	0.169328	0.449757	0.839584	0.0863567	0.722098	0.857582	0.0448843	0.857582	0.857582	0.254029	0.313514	0.839584	-0.0766747	0.768587	0.857582	0.238951	0.382875	0.839584
Acetate	4.36341	3.58376e-141	5.37564e-140	0.420403	0.00227636	0.0170727	0.354064	0.0111317	0.0550051	0.13868	0.345261	0.486495	0.386175	0.014668	0.0550051	0.292615	0.0237433	0.0712299	0.0519502	0.734855	0.787345	-0.212475	0.194495	0.416775	-0.142366	0.389196	0.486495	-0.152125	0.377394	0.486495	0.168121	0.368865	0.486495	-0.194646	0.311176	0.486495	0.0320472	0.868441	0.868441	-0.0882948	0.659411	0.760858	-0.277697	0.187783	0.416775
Acetoacetate	2.44352	1.62805e-59	2.44208e-58	1.24845	3.25662e-12	2.44247e-11	0.438084	0.0130197	0.0650987	-0.0483514	0.794317	0.851054	-0.399481	0.0449108	0.134732	0.0441878	0.774453	0.851054	0.0981516	0.592564	0.808041	0.439825	0.0343838	0.128939	0.187758	0.369773	0.693324	0.242196	0.266493	0.571057	0.140459	0.551669	0.808041	-0.168578	0.488835	0.808041	0.0443115	0.856557	0.856557	-0.346995	0.171603	0.429008	0.0888926	0.738359	0.851054
Alanine	10.5226	1.48558e-230	2.22836e-229	-0.382399	0.00373986	0.028049	-0.234234	0.0792405	0.229641	-0.0335623	0.811955	0.811955	-0.172265	0.256577	0.427628	0.315265	0.020078	0.10039	0.0452805	0.777962	0.811955	-0.160317	0.306328	0.459492	-0.317584	0.0454706	0.170515	-0.279122	0.0918566	0.229641	-0.262708	0.144515	0.309675	-0.0454823	0.804535	0.811955	-0.176076	0.342128	0.466538	0.244151	0.20401	0.38252	-0.0760607	0.706746	0.811955
Valine	8.91347	1.0007e-253	1.50105e-252	-1.47141	3.86999e-32	2.90249e-31	-0.945068	2.96979e-15	1.11367e-14	-0.988747	5.53321e-15	1.65996e-14	-1.20925	1.3221e-18	6.61052e-18	0.289391	0.00925703	0.0173569	-0.302354	0.0220948	0.0368247	-0.20005	0.139173	0.173967	-0.630777	5.21353e-06	1.30338e-05	-0.594909	3.61611e-05	7.74882e-05	-0.253748	0.101601	0.152402	0.247858	0.118584	0.161705	0.116834	0.464734	0.464734	0.207851	0.209622	0.224595	0.242282	0.164599	0.189922
Hypoxanthine	3.26569	2.17108e-91	3.25663e-90	0.0520154	0.772014	0.890785	0.570321	0.00182316	0.0136737	0.224347	0.241707	0.598469	0.343848	0.0934902	0.350588	0.074053	0.627794	0.784743	-0.0895071	0.622202	0.784743	0.5072	0.018624	0.0931201	-0.000302485	0.998886	0.998886	-0.0383068	0.864891	0.926669	0.263323	0.279286	0.598469	0.143371	0.570108	0.784743	-0.338828	0.182753	0.548259	-0.168196	0.521509	0.784743	0.158186	0.565018	0.784743
Citrate	3.75861	1.80724e-129	2.71086e-128	0.759724	2.02872e-07	1.52154e-06	0.357109	0.0144905	0.0543396	0.09412	0.540079	0.736472	-0.179142	0.276649	0.518717	0.293765	0.0220203	0.066061	0.0146941	0.923035	0.923035	-0.0361172	0.833329	0.923035	-0.2136	0.21809	0.467336	-0.161242	0.371543	0.619239	0.103513	0.596295	0.745369	-0.0248663	0.901836	0.923035	-0.501765	0.0138234	0.0543396	0.348831	0.097181	0.242953	0.17127	0.437217	0.655826
Creatine	7.00937	1.07701e-164	1.61551e-163	-0.106777	0.283088	0.849264	0.0311701	0.757748	0.901431	-0.00707113	0.947404	0.947404	-0.249448	0.031258	0.15629	-0.0694341	0.550675	0.901431	-0.0384175	0.78124	0.901431	-0.0347828	0.769385	0.901431	0.00896219	0.940487	0.947404	0.0501497	0.689348	0.901431	-0.0545021	0.690123	0.901431	0.318985	0.0223618	0.15629	0.0798202	0.569581	0.901431	-0.0697076	0.632168	0.901431	0.184986	0.228562	0.849264
Glutamine	12.0122	2.63155e-279	3.94732e-278	0.359661	0.0349832	0.0925284	0.360635	0.0370114	0.0925284	0.631769	0.000577165	0.00432874	0.568709	0.00376952	0.0188476	0.279116	0.0712019	0.152576	0.286287	0.119525	0.224109	0.0249995	0.902122	0.960636	-0.118146	0.564977	0.706222	-0.261255	0.222125	0.333187	-0.241286	0.298192	0.406626	-0.63543	0.00807638	0.0302864	-0.303373	0.207491	0.333187	0.0667403	0.788472	0.909775	-0.0128951	0.960636	0.960636
Glycine	7.9429	7.78507e-174	1.16776e-172	1.02786	1.2704e-11	6.35202e-11	1.09218	1.58585e-12	1.18939e-11	1.04426	1.37154e-10	5.14327e-10	0.83751	1.26541e-06	3.79624e-06	0.161956	0.291394	0.437091	0.117493	0.519606	0.67631	0.196169	0.264279	0.437091	0.0942553	0.595552	0.687175	0.321441	0.083471	0.208677	0.294295	0.145025	0.271922	-0.0819698	0.690753	0.706809	-0.0781226	0.706809	0.706809	0.332612	0.122964	0.263494	0.138599	0.541048	0.67631
Histidine	12.6211	1.49268e-274	2.23902e-273	-0.271623	0.0539186	0.202195	-0.427002	0.00292779	0.0219584	-0.00582029	0.96925	0.995824	0.274193	0.0915624	0.274687	-0.0546804	0.690602	0.836779	0.108689	0.505979	0.691206	0.218188	0.19433	0.329573	0.218817	0.197744	0.329573	0.117507	0.506884	0.691206	0.487121	0.0116655	0.0583275	-0.0692879	0.725209	0.836779	-0.310432	0.11865	0.296625	0.00107672	0.995824	0.995824	-0.294293	0.174458	0.329573
Isocitrate	8.11245	5.99802e-213	8.99703e-212	-1.00947	5.72285e-15	4.29214e-14	-0.767285	2.62181e-09	1.3109e-08	-0.722004	1.04522e-07	3.13566e-07	-0.847715	7.01345e-09	2.63004e-08	0.163443	0.190508	0.408232	-0.0902677	0.542831	0.678538	0.0687487	0.642275	0.741086	-0.257233	0.0861298	0.215324	-0.124557	0.425069	0.637603	0.110611	0.514708	0.678538	0.161633	0.352289	0.637603	-0.0250478	0.886205	0.949505	0.147465	0.416407	0.637603	-0.00850959	0.964445	0.964445
Isopropylalcohol	2.10882	4.62716e-104	6.94074e-103	-0.75434	1.5856e-11	4.75679e-11	-0.826866	3.5165e-13	1.31869e-12	-0.985321	2.70781e-16	1.37836e-15	-1.04963	2.75672e-16	1.37836e-15	0.011756	0.895477	0.922207	0.0741969	0.485792	0.686757	0.135941	0.298606	0.576444	0.134563	0.307437	0.576444	-0.0133448	0.922207	0.922207	-0.0925763	0.529164	0.686757	-0.103096	0.502571	0.686757	-0.0903517	0.559106	0.686757	-0.227063	0.154787	0.386967	-0.0885489	0.595189	0.686757
Lactate	4.03775	8.31838e-169	1.24776e-167	0.264689	0.0285892	0.107209	0.1866	0.127084	0.317709	0.00710965	0.955995	0.955995	0.021178	0.87801	0.955995	0.173537	0.102328	0.306984	-0.337417	0.00772249	0.0579187	0.113904	0.429492	0.837121	-0.0144829	0.920684	0.955995	-0.0722771	0.63302	0.863209	0.0118459	0.942367	0.955995	0.0830139	0.623957	0.863209	0.0939114	0.581717	0.863209	0.410967	0.0201367	0.100684	0.140821	0.446465	0.837121
Leucine	5.32169	9.98895e-171	1.49834e-169	-1.04935	1.89447e-18	1.42085e-17	-0.686952	5.68612e-09	2.84306e-08	-0.598036	1.38726e-06	5.20221e-06	-0.493585	0.000191217	0.00057365	0.285939	0.0121948	0.030487	0.101335	0.453146	0.566433	-0.0467428	0.730207	0.815831	-0.275357	0.0450316	0.0964962	-0.162593	0.255757	0.479545	0.125465	0.419696	0.566433	0.0482939	0.761442	0.815831	-0.168743	0.29288	0.488133	0.0338329	0.838612	0.838612	-0.143975	0.410402	0.566433
Lipoproteins	6.30638	2.84615e-180	4.26922e-179	-0.879244	1.52286e-25	1.14215e-24	-0.797112	3.26752e-21	1.63376e-20	-0.795727	3.24855e-19	1.21821e-18	-0.666129	1.14519e-12	3.43558e-12	-0.0223	0.805911	0.805911	0.137479	0.203521	0.259124	-0.138513	0.137071	0.228452	-0.171832	0.0685394	0.171349	-0.127692	0.194699	0.259124	-0.163759	0.127091	0.228452	-0.0933415	0.392509	0.452895	-0.163868	0.137025	0.228452	-0.0539837	0.636365	0.681819	-0.151914	0.207299	0.259124
Methanol	3.0298	1.6292e-143	2.4438e-142	-0.458952	0.000121641	0.000364922	-0.511631	2.36309e-05	8.86159e-05	-0.660431	2.3482e-07	1.1741e-06	-0.751263	3.63641e-08	2.72731e-07	0.357973	0.000252152	0.00063038	-0.0154429	0.893618	0.893618	0.151462	0.285869	0.476449	-0.288953	0.0437576	0.0937664	-0.141006	0.341886	0.512829	-0.182704	0.252648	0.473715	-0.145865	0.382103	0.521049	0.0419028	0.802812	0.860156	-0.126529	0.464623	0.580778	-0.090974	0.614914	0.709516
MSM	3.28985	4.74906e-60	7.12359e-59	1.41465	2.0293e-13	5.07325e-13	1.64488	8.4394e-17	3.16478e-16	1.86614	7.65191e-19	5.73893e-18	1.93305	9.97279e-18	4.98639e-17	-0.0778862	0.685403	0.734361	0.0532574	0.815815	0.815815	0.621486	0.00525746	0.00657183	1.64977	1.1319e-12	2.42551e-12	1.97213	7.13621e-16	2.14086e-15	1.70004	8.15598e-11	1.52925e-10	-0.36025	0.166291	0.191874	-1.23363	3.49731e-06	5.82885e-06	-1.19842	1.32528e-05	1.98792e-05	-0.866179	0.00260669	0.00355458
Phenylalanine	10.0562	3.07729e-291	4.61594e-290	-0.909254	5.73174e-11	4.2988e-10	-0.821095	4.30921e-09	1.61596e-08	-0.914121	6.48349e-10	3.24174e-09	-0.817766	2.02121e-07	6.06363e-07	0.251454	0.0388196	0.0727867	-0.369891	0.0107113	0.0267783	-0.13951	0.386653	0.513885	-0.359568	0.0275442	0.0590233	-0.215502	0.203636	0.305454	-0.0395258	0.82949	0.849658	0.0358607	0.849658	0.849658	0.156651	0.411108	0.513885	0.318643	0.106503	0.177505	0.0510099	0.805303	0.849658
Pyruvate	3.8638	8.36612e-167	1.25492e-165	-0.394214	0.00158091	0.00474272	-0.690692	6.76934e-08	2.5385e-07	-0.876114	1.12453e-10	8.43394e-10	-0.866723	2.02864e-09	1.01432e-08	-0.14936	0.15731	0.235964	-0.297944	0.0179214	0.038403	0.225151	0.12945	0.215749	0.0388268	0.795172	0.87775	0.126802	0.414803	0.518504	0.0383746	0.819233	0.87775	-0.00897587	0.958918	0.958918	0.27915	0.112028	0.210052	0.516573	0.0045533	0.0113833	0.253089	0.182797	0.249269
Tyrosine	8.43212	4.37314e-209	6.55971e-208	-1.07202	7.63672e-19	5.72754e-18	-0.898603	1.00653e-13	5.03267e-13	-0.898427	1.76673e-12	6.62522e-12	-0.856393	3.08653e-10	9.25959e-10	0.271245	0.0244634	0.0493141	-0.189163	0.185851	0.253433	-0.40965	0.00289237	0.00723092	-0.272251	0.049448	0.0824133	-0.321635	0.0263008	0.0493141	-0.14623	0.351939	0.439924	-0.0669464	0.67638	0.724693	-0.219754	0.174579	0.253433	0.0153861	0.926854	0.926854	-0.118686	0.501408	0.578548
